# Supplementary material for: Galectin-3 inhibitor GB0139 protects against acute lung injury by inhibiting neutrophil recruitment and activation
Source: Front Pharmacol. 2022 Aug 8;13:949264. doi: 10.3389/fphar.2022.949264 (PMC9393216; doi:10.3389/fphar.2022.949264)
Supplement: Supplementary file 2 [file Presentation1.zip]

Archive with 1 entries (1 files):
- figure 1.tiff
